# Supplementary material for: Antimicrobial resistance and genomic characterization of Escherichia coli from pigs and chickens in Zhejiang, China
Source: Front Microbiol. 2022 Oct 24;13:1018682. doi: 10.3389/fmicb.2022.1018682 (PMC9638057; doi:10.3389/fmicb.2022.1018682)
Supplement: Supplementary file 2 [file Table_2.XLSX]

## Sheet: Sheet1
Table S3. Sequencing information of 181 E. coli
Strain	Taxonomy	Bioproject	BioSample	WGS accession numbers	Assembly	N50 (bp)	contigs (bp)	Total sequence length (bp)	Genome coverage
ECLSJ21-01	Escherichia coli	PRJNA827673	SAMN27616914	JALMCY000000000	GCA_023098325.1	105042	173	4979265	250
ECLSJ21-02	Escherichia coli	PRJNA827673	SAMN27616915	JALMCX000000000	GCA_023098245.1	88354	128	4833697	268.5
ECLSJ21-03	Escherichia coli	PRJNA827673	SAMN27616916	JALMCW000000000	GCA_023098205.1	265631	70	4933096	238.2
ECLSJ21-05	Escherichia coli	PRJNA827673	SAMN27616918	JALMCU000000000	GCA_023098185.1	188422	108	4799213	203.1
ECLSJ21-04	Escherichia coli	PRJNA827673	SAMN27616917	JALMCV000000000	GCA_023098165.1	95263	162	4965099	238.8
ECLSJ21-06	Escherichia coli	PRJNA827673	SAMN27616919	JALMCT000000000	GCA_023098175.1	174632	126	4872968	271.1
ECLSJ21-07	Escherichia coli	PRJNA827673	SAMN27616920	JALMCS000000000	GCA_023098145.1	258224	77	4889419	205.5
ECLSJ21-08	Escherichia coli	PRJNA827673	SAMN27616921	JALMCR000000000	GCA_023098125.1	107898	118	4832280	261.9
ECLSJ21-09	Escherichia coli	PRJNA827673	SAMN27616922	JALMCQ000000000	GCA_023098105.1	150989	175	4932899	265.9
ECLSJ21-10	Escherichia coli	PRJNA827673	SAMN27616923	JALMCP000000000	GCA_023098075.1	168887	128	4897279	304.7
ECLSJ21-11	Escherichia coli	PRJNA827673	SAMN27616924	JALMCO000000000	GCA_023098065.1	102600	167	4978917	240.3
ECLSJ21-20	Escherichia coli	PRJNA827673	SAMN27616933	JALMCF000000000	GCA_023098045.1	192430	98	4705702	292.4
ECLSJ21-12	Escherichia coli	PRJNA827673	SAMN27616925	JALMCN000000000	GCA_023098025.1	148440	152	5114397	293.2
ECLSJ21-13	Escherichia coli	PRJNA827673	SAMN27616926	JALMCM000000000	GCA_023098005.1	105220	254	5338564	221.7
ECLSJ21-14	Escherichia coli	PRJNA827673	SAMN27616927	JALMCL000000000	GCA_023097985.1	94489	185	4995992	225.4
ECLSJ21-15	Escherichia coli	PRJNA827673	SAMN27616928	JALMCK000000000	GCA_023097965.1	154857	130	5042290	174.1
ECLSJ21-16	Escherichia coli	PRJNA827673	SAMN27616929	JALMCJ000000000	GCA_023097945.1	85395	167	4636511	217.5
ECLSJ21-17	Escherichia coli	PRJNA827673	SAMN27616930	JALMCI000000000	GCA_023097915.1	154857	129	4896582	302
ECLSJ21-19	Escherichia coli	PRJNA827673	SAMN27616932	JALMCG000000000	GCA_023097905.1	196022	146	5034275	201.6
ECLSJ21-18	Escherichia coli	PRJNA827673	SAMN27616931	JALMCH000000000	GCA_023097885.1	150988	166	4931646	235.4
ECLSJ21-21	Escherichia coli	PRJNA827673	SAMN27616934	JALMCE000000000	GCA_023097865.1	154720	158	4931960	229.2
ECLSJ21-22	Escherichia coli	PRJNA827673	SAMN27616935	JALMCD000000000	GCA_023097845.1	192492	99	5013884	343.8
ECLSJ21-24	Escherichia coli	PRJNA827673	SAMN27616937	JALMCB000000000	GCA_023097825.1	109412	238	5083543	245.6
ECLSJ21-23	Escherichia coli	PRJNA827673	SAMN27616936	JALMCC000000000	GCA_023097795.1	154720	161	4924209	212.2
ECLSJ21-25	Escherichia coli	PRJNA827673	SAMN27616938	JALMCA000000000	GCA_023097785.1	121203	230	5156153	323.3
ECLSJ21-26	Escherichia coli	PRJNA827673	SAMN27616939	JALMBZ000000000	GCA_023097765.1	193512	237	5211403	230.9
ECLSJ21-27	Escherichia coli	PRJNA827673	SAMN27616940	JALMBY000000000	GCA_023097745.1	135571	167	5088598	284.2
ECLSJ21-28	Escherichia coli	PRJNA827673	SAMN27616941	JALMBX000000000	GCA_023097725.1	135795	167	5088550	325.8
ECLSJ21-31	Escherichia coli	PRJNA827673	SAMN27616944	JALMBU000000000	GCA_023097685.1	166354	178	5616593	174.6
ECLSJ21-29	Escherichia coli	PRJNA827673	SAMN27616942	JALMBW000000000	GCA_023097695.1	193512	220	5222404	233.9
ECLSJ21-30	Escherichia coli	PRJNA827673	SAMN27616943	JALMBV000000000	GCA_023097665.1	148824	148	5075131	220.1
ECLSJ21-32	Escherichia coli	PRJNA827673	SAMN27616945	JALMBT000000000	GCA_023097645.1	53012	226	4623214	235.2
ECLSJ21-33	Escherichia coli	PRJNA827673	SAMN27616946	JALMBS000000000	GCA_023097625.1	140053	164	4778092	280.1
ECLSJ21-34	Escherichia coli	PRJNA827673	SAMN27616947	JALMBR000000000	GCA_023097585.1	70207	207	5011034	245.3
ECLSJ21-35	Escherichia coli	PRJNA827673	SAMN27616948	JALMBQ000000000	GCA_023097575.1	117407	190	5135606	231.4
ECLSJ21-36	Escherichia coli	PRJNA827673	SAMN27616949	JALMBP000000000	GCA_023097565.1	193690	233	5211061	290.7
ECLSJ21-37	Escherichia coli	PRJNA827673	SAMN27616950	JALMBO000000000	GCA_023097545.1	166353	148	5510120	214.7
ECLSJ21-38	Escherichia coli	PRJNA827673	SAMN27616951	JALMBN000000000	GCA_023097525.1	184829	205	5147913	217.8
ECLSJ21-39	Escherichia coli	PRJNA827673	SAMN27616952	JALMBM000000000	GCA_023097485.1	155533	196	5390441	229.8
ECLSJ21-40	Escherichia coli	PRJNA827673	SAMN27616953	JALMBL000000000	GCA_023097495.1	123750	242	5160718	280.5
ECLSJ21-41	Escherichia coli	PRJNA827673	SAMN27616954	JALMBK000000000	GCA_023097465.1	64135	286	4966835	278.1
ECLSJ21-42	Escherichia coli	PRJNA827673	SAMN27616955	JALMBJ000000000	GCA_023097445.1	109101	193	5082498	224.2
ECLSJ21-43	Escherichia coli	PRJNA827673	SAMN27616956	JALMBI000000000	GCA_023097425.1	193512	238	5221769	239.4
ECLSJ21-44	Escherichia coli	PRJNA827673	SAMN27616957	JALMBH000000000	GCA_023097395.1	193691	228	5221883	277.8
ECLSJ21-46	Escherichia coli	PRJNA827673	SAMN27616959	JALMBF000000000	GCA_023097385.1	193509	232	5212700	243.3
ECLSJ21-45	Escherichia coli	PRJNA827673	SAMN27616958	JALMBG000000000	GCA_023097365.1	131900	222	5221610	212.3
ECLSZ21-02	Escherichia coli	PRJNA827673	SAMN27616961	JALMBD000000000	GCA_023097345.1	80545	236	5048950	243.8
ECLSZ21-01	Escherichia coli	PRJNA827673	SAMN27616960	JALMBE000000000	GCA_023097325.1	77737	242	4754194	309.7
ECLSZ21-03	Escherichia coli	PRJNA827673	SAMN27616962	JALMBC000000000	GCA_023097305.1	81464	162	4622853	247.3
ECLSZ21-06	Escherichia coli	PRJNA827673	SAMN27616965	JALMAZ000000000	GCA_023097275.1	135108	288	5471441	163.5
ECLSZ21-05	Escherichia coli	PRJNA827673	SAMN27616964	JALMBA000000000	GCA_023097255.1	89101	184	4827303	190.8
ECLSZ21-04	Escherichia coli	PRJNA827673	SAMN27616963	JALMBB000000000	GCA_023097235.1	70878	230	4888217	218.3
ECLSZ21-08	Escherichia coli	PRJNA827673	SAMN27616967	JALMAX000000000	GCA_023097225.1	85338	261	5049090	299.2
ECLSZ21-07	Escherichia coli	PRJNA827673	SAMN27616966	JALMAY000000000	GCA_023097205.1	131696	154	4804556	237.4
ECLSZ21-11	Escherichia coli	PRJNA827673	SAMN27616970	JALMAU000000000	GCA_023097185.1	86256	244	5046975	242.7
ECLSZ21-09	Escherichia coli	PRJNA827673	SAMN27616968	JALMAW000000000	GCA_023097145.1	90427	237	5049025	229.1
ECLSZ21-10	Escherichia coli	PRJNA827673	SAMN27616969	JALMAV000000000	GCA_023097155.1	81464	164	4607276	284.5
ECLSZ21-13	Escherichia coli	PRJNA827673	SAMN27616972	JALMAS000000000	GCA_023097115.1	68476	230	4754463	254.1
ECLSZ21-12	Escherichia coli	PRJNA827673	SAMN27616971	JALMAT000000000	GCA_023097105.1	172628	105	4846504	226.3
ECLSZ21-14	Escherichia coli	PRJNA827673	SAMN27616973	JALMAR000000000	GCA_023097085.1	86258	225	4989121	195.9
ECLSZ21-15	Escherichia coli	PRJNA827673	SAMN27616974	JALMAQ000000000	GCA_023097055.1	93984	173	4924316	268.1
ECLSZ21-16	Escherichia coli	PRJNA827673	SAMN27616975	JALMAP000000000	GCA_023097045.1	86281	236	5048532	312.7
ECLSZ21-17	Escherichia coli	PRJNA827673	SAMN27616976	JALMAO000000000	GCA_023097025.1	90427	184	4944715	275.1
ECLSZ21-18	Escherichia coli	PRJNA827673	SAMN27616977	JALMAN000000000	GCA_023097005.1	99020	148	4789795	215.4
ECLSZ21-19	Escherichia coli	PRJNA827673	SAMN27616978	JALMAM000000000	GCA_023096975.1	82962	238	5046274	262.1
ECLSZ21-21	Escherichia coli	PRJNA827673	SAMN27616980	JALMAK000000000	GCA_023096965.1	104777	192	4763638	227.7
ECLSZ21-20	Escherichia coli	PRJNA827673	SAMN27616979	JALMAL000000000	GCA_023096935.1	100236	302	4942110	182.4
ECJHZ21-01	Escherichia coli	PRJNA827673	SAMN27616981	JALMAJ000000000	GCA_023096925.1	149119	167	5329877	207.5
ECJHZ21-02	Escherichia coli	PRJNA827673	SAMN27616982	JALMAI000000000	GCA_023096905.1	133965	174	4919926	236.8
ECJHZ21-03	Escherichia coli	PRJNA827673	SAMN27616983	JALMAH000000000	GCA_023096875.1	182429	105	4746128	221.2
ECJHZ21-07	Escherichia coli	PRJNA827673	SAMN27616987	JALMAD000000000	GCA_023096865.1	102861	187	5038892	194.6
ECJHZ21-05	Escherichia coli	PRJNA827673	SAMN27616985	JALMAF000000000	GCA_023096835.1	83846	165	4712762	223
ECJHZ21-04	Escherichia coli	PRJNA827673	SAMN27616984	JALMAG000000000	GCA_023096825.1	187771	100	4748458	218.9
ECJHZ21-08	Escherichia coli	PRJNA827673	SAMN27616988	JALMAC000000000	GCA_023096785.1	174362	106	4746997	229.4
ECJHZ21-09	Escherichia coli	PRJNA827673	SAMN27616989	JALMAB000000000	GCA_023096755.1	178320	117	5076188	219.98
ECJHZ21-10	Escherichia coli	PRJNA827673	SAMN27616990	JALMAA000000000	GCA_023096745.1	86407	211	4935577	274.8
ECJHZ21-12	Escherichia coli	PRJNA827673	SAMN27616992	JALLZY000000000	GCA_023096715.1	107200	133	4666187	272.2
ECJHZ21-11	Escherichia coli	PRJNA827673	SAMN27616991	JALLZZ000000000	GCA_023096705.1	83138	202	4889503	232.3
ECJHZ21-13	Escherichia coli	PRJNA827673	SAMN27616993	JALLZX000000000	GCA_023096685.1	107203	139	4658066	379.6
ECJHZ21-15	Escherichia coli	PRJNA827673	SAMN27616995	JALLZV000000000	GCA_023096655.1	97099	272	5421378	200.4
ECJHZ21-14	Escherichia coli	PRJNA827673	SAMN27616994	JALLZW000000000	GCA_023096645.1	160704	155	4838694	233.9
ECJHZ21-16	Escherichia coli	PRJNA827673	SAMN27616996	JALLZU000000000	GCA_023096625.1	182788	116	4745499	209.5
ECJHZ21-17	Escherichia coli	PRJNA827673	SAMN27616997	JALLZT000000000	GCA_023096605.1	169637	95	4747343	283
ECJHZ21-18	Escherichia coli	PRJNA827673	SAMN27616998	JALLZS000000000	GCA_023096585.1	193573	182	5165683	176.7
ECJHZ21-19	Escherichia coli	PRJNA827673	SAMN27616999	JALLZR000000000	GCA_023096555.1	88451	181	4631353	245.6
ECJHZ21-20	Escherichia coli	PRJNA827673	SAMN27617000	JALLZQ000000000	GCA_023096545.1	102862	184	5039264	334.8
ECQZZ21-01	Escherichia coli	PRJNA827673	SAMN27617006	JALLZK000000000	GCA_023096515.1	69889	217	4783629	229.8
ECJHZ21-21	Escherichia coli	PRJNA827673	SAMN27617001	JALLZP000000000	GCA_023096505.1	106480	173	4882111	273.4
ECJHZ21-23	Escherichia coli	PRJNA827673	SAMN27617003	JALLZN000000000	GCA_023096485.1	53438	280	4813047	251.6
ECJHZ21-24	Escherichia coli	PRJNA827673	SAMN27617004	JALLZM000000000	GCA_023096465.1	107438	140	4658197	202.7
ECJHZ21-25	Escherichia coli	PRJNA827673	SAMN27617005	JALLZL000000000	GCA_023096435.1	188681	143	5216534	226.4
ECJHZ21-22	Escherichia coli	PRJNA827673	SAMN27617002	JALLZO000000000	GCA_023096425.1	188327	142	5216154	213
ECQZZ21-03	Escherichia coli	PRJNA827673	SAMN27617008	JALLZI000000000	GCA_023096385.1	203473	146	5338636	210.3
ECQZZ21-06	Escherichia coli	PRJNA827673	SAMN27617011	JALLZF000000000	GCA_023095985.1	182398	168	5272512	232.7
ECQZZ21-07	Escherichia coli	PRJNA827673	SAMN27617012	JALLZE000000000	GCA_023095925.1	65579	163	4621667	233.7
ECQZZ21-02	Escherichia coli	PRJNA827673	SAMN27617007	JALLZJ000000000	GCA_023095935.1	74057	172	4675839	268.9
ECQZZ21-04	Escherichia coli	PRJNA827673	SAMN27617009	JALLZH000000000	GCA_023095915.1	134120	146	4872451	212.3
ECQZZ21-05	Escherichia coli	PRJNA827673	SAMN27617010	JALLZG000000000	GCA_023095905.1	74766	166	4675645	248.2
ECQZZ21-08	Escherichia coli	PRJNA827673	SAMN27617013	JALLZD000000000	GCA_023095885.1	144455	61	4723744	208
ECQZZ21-10	Escherichia coli	PRJNA827673	SAMN27617015	JALLZB000000000	GCA_023095865.1	171566	165	5018353	227.2
ECQZZ21-12	Escherichia coli	PRJNA827673	SAMN27617017	JALLYZ000000000	GCA_023095825.1	176272	137	5079318	223.8
ECQZZ21-09	Escherichia coli	PRJNA827673	SAMN27617014	JALLZC000000000	GCA_023095815.1	111619	178	4901047	208.1
ECQZZ21-11	Escherichia coli	PRJNA827673	SAMN27617016	JALLZA000000000	GCA_023095805.1	173770	205	5249008	208.5
ECQZZ21-13	Escherichia coli	PRJNA827673	SAMN27617018	JALLYY000000000	GCA_023095785.1	176655	153	4925510	202.5
ECQZZ21-14	Escherichia coli	PRJNA827673	SAMN27617019	JALLYX000000000	GCA_023095755.1	96695	172	4712666	367.7
ECQZZ21-16	Escherichia coli	PRJNA827673	SAMN27617021	JALLYV000000000	GCA_023095745.1	84038	172	4733354	268.5
ECQZZ21-15	Escherichia coli	PRJNA827673	SAMN27617020	JALLYW000000000	GCA_023095725.1	199378	109	4650286	254.4
ECQZZ21-18	Escherichia coli	PRJNA827673	SAMN27617023	JALLYT000000000	GCA_023095695.1	107559	187	5017654	258.8
ECQZZ21-17	Escherichia coli	PRJNA827673	SAMN27617022	JALLYU000000000	GCA_023095685.1	158195	120	4807377	239.5
ECQZZ21-19	Escherichia coli	PRJNA827673	SAMN27617024	JALLYS000000000	GCA_023095665.1	155502	125	4730528	269.4
ECQZZ21-21	Escherichia coli	PRJNA827673	SAMN27617026	JALLYQ000000000	GCA_023095635.1	112514	205	4843289	271.4
ECQZZ21-20	Escherichia coli	PRJNA827673	SAMN27617025	JALLYR000000000	GCA_023095625.1	115723	168	4766102	230
ECQZZ21-22	Escherichia coli	PRJNA827673	SAMN27617027	JALLYP000000000	GCA_023095605.1	112831	208	4838008	354.4
ECQZZ21-23	Escherichia coli	PRJNA827673	SAMN27617028	JALLYO000000000	GCA_023095585.1	81074	176	4569237	264.2
ECQZZ21-24	Escherichia coli	PRJNA827673	SAMN27617029	JALLYN000000000	GCA_023095555.1	81074	171	4563559	257.3
ECQZZ21-25	Escherichia coli	PRJNA827673	SAMN27617030	JALLYM000000000	GCA_023095545.1	160602	148	4989032	306
ECQZZ21-26	Escherichia coli	PRJNA827673	SAMN27617031	JALLYL000000000	GCA_023095525.1	100369	209	4840508	274
ECQZZ21-27	Escherichia coli	PRJNA827673	SAMN27617032	JALLYK000000000	GCA_023095505.1	99269	171	4988515	209.2
ECQZZ21-28	Escherichia coli	PRJNA827673	SAMN27617033	JALLYJ000000000	GCA_023095485.1	110807	160	4878304	257.8
ECQZZ21-29	Escherichia coli	PRJNA827673	SAMN27617034	JALLYI000000000	GCA_023095455.1	100238	174	4989033	250.7
ECQZZ21-30	Escherichia coli	PRJNA827673	SAMN27617035	JALLYH000000000	GCA_023095445.1	110812	161	4885401	269.2
ECQZZ21-32	Escherichia coli	PRJNA827673	SAMN27617037	JALLYF000000000	GCA_023095425.1	173713	114	4767976	252.5
ECQZZ21-31	Escherichia coli	PRJNA827673	SAMN27617036	JALLYG000000000	GCA_023095405.1	88282	317	5205429	290.6
ECQZZ21-33	Escherichia coli	PRJNA827673	SAMN27617038	JALLYE000000000	GCA_023095385.1	116742	136	5028290	253.8
ECQZZ21-36	Escherichia coli	PRJNA827673	SAMN27617041	JALLYB000000000	GCA_023095355.1	111618	158	4878602	225.1
ECQZZ21-35	Escherichia coli	PRJNA827673	SAMN27617040	JALLYC000000000	GCA_023095345.1	160429	125	4760635	235.1
ECQZZ21-34	Escherichia coli	PRJNA827673	SAMN27617039	JALLYD000000000	GCA_023095325.1	119842	132	4852146	299.6
ECQZZ21-37	Escherichia coli	PRJNA827673	SAMN27617042	JALLYA000000000	GCA_023095305.1	160442	122	4758189	213
ECQZZ21-38	Escherichia coli	PRJNA827673	SAMN27617043	JALLXZ000000000	GCA_023095285.1	173712	117	4768264	246.5
ECQZZ21-39	Escherichia coli	PRJNA827673	SAMN27617044	JALLXY000000000	GCA_023095265.1	108828	214	5433082	267.8
ECQZJ21-03	Escherichia coli	PRJNA827673	SAMN27617047	JALLXV000000000	GCA_023095235.1	167941	147	5336517	260
ECQZJ21-01	Escherichia coli	PRJNA827673	SAMN27617045	JALLXX000000000	GCA_023095225.1	167515	150	5338456	233.4
ECQZJ21-02	Escherichia coli	PRJNA827673	SAMN27617046	JALLXW000000000	GCA_023095205.1	114870	175	4821473	293.6
ECQZJ21-05	Escherichia coli	PRJNA827673	SAMN27617049	JALLXT000000000	GCA_023095185.1	114870	174	4821540	269.5
ECQZJ21-04	Escherichia coli	PRJNA827673	SAMN27617048	JALLXU000000000	GCA_023095165.1	152217	150	5217164	240.8
ECQZJ21-07	Escherichia coli	PRJNA827673	SAMN27617051	JALLXR000000000	GCA_023095145.1	126307	172	4810470	259.1
ECQZJ21-06	Escherichia coli	PRJNA827673	SAMN27617050	JALLXS000000000	GCA_023095115.1	66649	300	4966370	242.9
ECQZJ21-08	Escherichia coli	PRJNA827673	SAMN27617052	JALLXQ000000000	GCA_023095105.1	88874	656	6012844	181.3
ECQZJ21-09	Escherichia coli	PRJNA827673	SAMN27617053	JALLXP000000000	GCA_023095075.1	67142	280	4943890	252.2
ECQZJ21-10	Escherichia coli	PRJNA827673	SAMN27617054	JALLXO000000000	GCA_023095065.1	167254	154	5158465	295.3
ECQZJ21-12	Escherichia coli	PRJNA827673	SAMN27617056	JALLXM000000000	GCA_023095025.1	110742	264	5112207	236.5
ECQZJ21-11	Escherichia coli	PRJNA827673	SAMN27617055	JALLXN000000000	GCA_023095035.1	140087	138	5358764	256.9
ECQZJ21-13	Escherichia coli	PRJNA827673	SAMN27617057	JALLXL000000000	GCA_023095005.1	140119	157	5371838	251.8
ECQZJ21-16	Escherichia coli	PRJNA827673	SAMN27617060	JALLXI000000000	GCA_023094965.1	87614	619	6008376	189.2
ECQZJ21-17	Escherichia coli	PRJNA827673	SAMN27617061	JALLXH000000000	GCA_023094955.1	154597	152	5213353	200.2
ECQZJ21-14	Escherichia coli	PRJNA827673	SAMN27617058	JALLXK000000000	GCA_023094945.1	154597	152	5216918	184.4
ECQZJ21-18	Escherichia coli	PRJNA827673	SAMN27617062	JALLXG000000000	GCA_023094915.1	66888	310	4969781	310.8
ECQZJ21-15	Escherichia coli	PRJNA827673	SAMN27617059	JALLXJ000000000	GCA_023094905.1	44966	263	4911265	317.6
ECJHJ21-02	Escherichia coli	PRJNA827673	SAMN27617065	JALLXD000000000	GCA_023094885.1	71164	531	5512586	201.3
ECQZJ21-19	Escherichia coli	PRJNA827673	SAMN27617063	JALLXF000000000	GCA_023094865.1	132346	151	5041279	202.2
ECJHJ21-01	Escherichia coli	PRJNA827673	SAMN27617064	JALLXE000000000	GCA_023094815.1	87902	201	5081249	296
ECJHJ21-03	Escherichia coli	PRJNA827673	SAMN27617066	JALLXC000000000	GCA_023094825.1	72035	445	5601603	179.8
ECJHJ21-04	Escherichia coli	PRJNA827673	SAMN27617067	JALLXB000000000	GCA_023094805.1	85169	615	5705521	273.5
ECJHJ21-06	Escherichia coli	PRJNA827673	SAMN27617069	JALLWZ000000000	GCA_023094785.1	136185	171	5162127	325.8
ECJHJ21-05	Escherichia coli	PRJNA827673	SAMN27617068	JALLXA000000000	GCA_023094725.1	104948	361	5839375	241.6
ECJHJ21-07	Escherichia coli	PRJNA827673	SAMN27617070	JALLWY000000000	GCA_023094745.1	83443	169	5166853	249.7
ECJHJ21-09	Escherichia coli	PRJNA827673	SAMN27617072	JALLWW000000000	GCA_023094735.1	146860	189	5000896	266.2
ECJHJ21-08	Escherichia coli	PRJNA827673	SAMN27617071	JALLWX000000000	GCA_023094705.1	65172	534	5514048	289
ECJHJ21-10	Escherichia coli	PRJNA827673	SAMN27617073	JALLWV000000000	GCA_023094665.1	109069	224	5336110	158.6
ECJHJ21-14	Escherichia coli	PRJNA827673	SAMN27617077	JALLWR000000000	GCA_023094645.1	83341	177	5166646	228.1
ECJHJ21-13	Escherichia coli	PRJNA827673	SAMN27617076	JALLWS000000000	GCA_023094655.1	176397	166	5001244	199.7
ECJHJ21-11	Escherichia coli	PRJNA827673	SAMN27617074	JALLWU000000000	GCA_023094625.1	129463	166	5002031	322
ECJHJ21-12	Escherichia coli	PRJNA827673	SAMN27617075	JALLWT000000000	GCA_023094605.1	113820	138	4987642	260.7
ECJHY21-01	Escherichia coli	PRJNA827673	SAMN27617082	JALLWM000000000	GCA_023094505.1	91652	149	4538391	234.9
ECJHJ21-17	Escherichia coli	PRJNA827673	SAMN27617080	JALLWO000000000	GCA_023094585.1	80154	301	5367867	58.8
ECJHJ21-16	Escherichia coli	PRJNA827673	SAMN27617079	JALLWP000000000	GCA_023094565.1	75166	328	5515454	227.6
ECJHJ21-15	Escherichia coli	PRJNA827673	SAMN27617078	JALLWQ000000000	GCA_023094535.1	163958	132	5152566	307.8
ECJHJ21-18	Escherichia coli	PRJNA827673	SAMN27617081	JALLWN000000000	GCA_023094525.1	135459	170	4898054	271.2
ECJHY21-05	Escherichia coli	PRJNA827673	SAMN27617086	JALLWI000000000	GCA_023094475.1	181945	147	4878207	328.1
ECJHY21-02	Escherichia coli	PRJNA827673	SAMN27617083	JALLWL000000000	GCA_023094465.1	148154	121	4896437	301
ECJHY21-03	Escherichia coli	PRJNA827673	SAMN27617084	JALLWK000000000	GCA_023094445.1	97941	153	4758668	251.4
ECJHY21-06	Escherichia coli	PRJNA827673	SAMN27617087	JALLWH000000000	GCA_023094415.1	173639	175	5061360	291.5
ECJHY21-04	Escherichia coli	PRJNA827673	SAMN27617085	JALLWJ000000000	GCA_023094405.1	49248	237	4525606	284.2
ECJHY21-07	Escherichia coli	PRJNA827673	SAMN27617088	JALLWG000000000	GCA_023094385.1	193306	115	4908850	315
ECJHY21-08	Escherichia coli	PRJNA827673	SAMN27617089	JALLWF000000000	GCA_023094345.1	100366	152	4758212	258
ECJHY21-11	Escherichia coli	PRJNA827673	SAMN27617092	JALLWD000000000	GCA_023094335.1	182575	114	4862750	241.5
ECJHY21-12	Escherichia coli	PRJNA827673	SAMN27617093	JALLWC000000000	GCA_023094315.1	185006	117	4691017	285.2
ECJHY21-13	Escherichia coli	PRJNA827673	SAMN27617094	JALLWB000000000	GCA_023094285.1	135581	178	4843508	303.2
ECJHY21-09	Escherichia coli	PRJNA827673	SAMN27617090	JALLWE000000000	GCA_023094305.1	175009	119	4680031	228.2
ECJHY21-14	Escherichia coli	PRJNA827673	SAMN27617095	JALLWA000000000	GCA_023094255.1	83168	170	4488532	244.4
ECJHZ21-06	Escherichia coli	PRJNA827673	SAMN27616986	JALMAE000000000	GCA_023096805.1	249436	142	5215652	210.1
